# Supplementary material for: Developing automaticity in neural speech discrimination in typically developing bilingual Italian-German and monolingual German children
Source: PLoS One. 2024 Oct 23;19(10):e0311820. doi: 10.1371/journal.pone.0311820 (PMC11498714; doi:10.1371/journal.pone.0311820)
Supplement: S2 File — (XLSX) [file pone.0311820.s002.xlsx]

## Sheet: EEGChildren
ID	age_months	gender	group	Categorization	ITinput	IToutput	GERinput	GERoutput	motherIT	motherGER	fatherIT	fatherGER	CPM_RawScore	CPM_Tscore	LiSeDaZ_Verbplacement	LiSeDaZ_Agreement_categorical	LiSeDaZ_Prepositions_rs	LiSeDaZ_Prepositions_ts	LiSeDaZ_Particles_rs	LiSeDaZ_Particles_ts	LiSeDaZ_Verbs_rs	LiSeDaZ_Verbs_ts	LiSeDaZ_Auxiliaries_rs	LiSeDaZ_Auxiliaries_ts	LiSeDaZ_Conjunctions_rs	LiSeDaZ_Conjunctions_ts	LiSeDaZ_CaseMarkings_rs	LiSeDaZ_CaseMarkings_ts	CLT_it_NOUNS_rs	MeanAmplitude_early_MMR_PREV112	MeanApmlitude_early_MMR_ASP92	MeanAmplitude_early_MMR_PREV36	MeanAmplitude_early_MMR_ASP36	MeanAmplitude_late_MMR_PREV112	MeanAmplitude_late_MMR_ASP92	MeanAmlitude_late_MMR_PREV36	MeanAmplitude_late_MMR_ASP36	Peak_early_MMR__ASP36_Latency	Peak_early_MMR_ASP36_Voltage	Peak_early_MMR_ASP92_Latency	Peak_early_MMR_ASP92_Voltage	Peak_early_MMR_PREV36_Latency	Peak_early_MMR_PREV36_Voltage	Peak_early_MMR_PREV112_Latency	Peak_early_MMR_PREV112_Voltage	Peak_late_MMR_ASP36_Latency	Peak_late_MMR_ASP36_Voltage	Peak_late_MMR_ASP92_Latency	Peak_late_MMR_ASP92_Voltage
001	47	f	bilingual	simultaneous	0.369353	0.227635	0.630647	0.772365	2.8	5	5	3.35	16	59.5	4	4	8	58	2	40	14	49	8	55	7	62	4	55	24			-3.06901	0.643386			-0.391021	-4.66129	212.667	-4.89328			231.333	-5.75304			414.667	-8.01571
002	47	f	bilingual	simultaneous	0.592993	0.484842	0.407007	0.515158	5	4.25	2.5	5	14	54.1	3	4	4	49	9	70	15	55	4	49	8	70	8	70	30	-1.88602	-4.62751	-0.061342	5.21209	-6.99346	-13.2817	-1.88208	3.14054	204.667	2.34479	246	-9.89939	210.667	-3.50573	232	-7.26648	472	-1.92665	446.667	-16.4621
003	52	f	bilingual	simultaneous	0.53748	0.53748	0.46252	0.46252	0	5	5	1.35	15	54.1	4	4	4	49	3	51	11	48	4	49	4	57	6	70	30	4.20778	-2.49531	-2.02055	2.38406	-0.375168	-7.73189	-5.11962	-1.86646	201.333	-1.75986	276.667	-9.15886	155.333	-5.63928	225.333	1.76887	430	-5.25527	408	-12.8029
004	55	f	bilingual	simultaneous	0.345734	0.295542	0.654266	0.704458	5	5	3.45	4.9	16	49.5	4	4	0	36	0	34	6	41	0	34	0	39	0	38	24	-2.75481	1.95518	-2.42414	2.31611	-4.46962	-2.50872	-3.73268	1.33596	161.333	-0.251423	138.667	-1.46463	120	-5.94901	185.333	-4.88116	506.667	-1.72426	411.333	-5.04756
005	58	m	bilingual	simultaneous	0.529573	0.590416	0.470427	0.409584	4.95	3.6	2.95	4.95	17	50.8	4	1	0	36	0	34	0	30	0	34	0	39	1	38	31	-3.15627	2.9115	-4.98881	-0.577579	-5.55495	-4.21595	-9.81291	1.48143	228	-3.81825	172	-2.18571	230.667	-9.10753	208.667	-7.24108	445.333	-2.89623	417.333	-8.85457
006	60	f	bilingual	simultaneous	0.73065	0.840276	0.26935	0.159724	5	3.45	5	5	16	48	3	2	1	51	0	41	1	36	0	40	0	46	0	45	30	2.74775	-7.44832	-0.573957	-4.11436	4.97592	-12.5545	-2.06306	-4.52503	182	-6.74078	202.667	-10.5991	206	-2.86633	190	0.461456	482	-7.44246	456	-14.9076
007	64	m	bilingual	simultaneous	0.507696	0.507696	0.492304	0.492304	5	4.9	3.75	5	17	52	4	4	12	69	4	48	13	47	10	60	8	66	0	33	30	3.99397	-3.39751	-2.0801	1.29285	4.67872	-3.50281	-2.36681	3.69397	142	-2.84914	166	-6.15333	165.333	-5.68565	231.333	1.35315	442.667	1.37091	514	-8.48156
008	49	f	bilingual	early sequential (L1 Ital)	0.722774	0.773245	0.277226	0.226755	5	1.85	5	2.5	14	54.1	3	4	4	54	6	65	13	53	6	55	8	69	6	70	31	1.52941	-1.03713			-4.96742	-7.88976					178	-4.76599			223.333	-4.05588			414.667	-11.94
009	54	f	bilingual	simultaneous	0.42082	0.371645	0.57918	0.628355	3.4	5	5	2.75	12	45	3	4	8	64	4	59	15	55	6	55	5	65	5	70	21	7.86309	-1.06136			-0.208823	-5.58917					205.333	-5.27871			159.333	5.25304			427.333	-10.0104
010	68	f	bilingual	simultaneous	0.692172	0.692172	0.307828	0.307828	4.45	5	5	2.5	30	100	3	4	8	63	4	55	13	52	6	55	5	60	5	67	31	-2.43478	-0.521238	-7.59836	-2.565	-7.91686	-6.55133	-5.61836	-4.48413	210	-7.49411	192.667	-5.0234	178	-10.9864	194	-5.80412	518	-9.75076	492.667	-10.0252
011	71	f	bilingual	simultaneous	0.493991	0.493991	0.506009	0.506009	5	4.75	0	4.9	29	67.5	4	4	8	58	5	53	16	53	6	50	6	47	5	61	31	-0.313611	-2.54468	0.83521	-2.90556	4.02459	-1.58774	0.784139	-2.73848	170.667	-5.76696	252.667	-5.114	130.667	-2.24011	142.667	-4.38599	418	-6.37342	440.667	-3.32436
012	71	m	bilingual	simultaneous	0.493991	0.493991	0.506009	0.506009	5	4.75	0	4.9	21	51	4	4	6	51	5	53	11	43	7	53	7	62	8	70	30	2.02489	-7.13425	-0.84098	0.224406	-1.33621	-8.51645	5.31187	-3.08836	278	-2.63957	215.333	-10.2563	203.333	-2.60348	120	-3.25102	486.667	-6.02387	469.333	-10.7957
013	71	f	bilingual	simultaneous	0.467644	0.401792	0.532356	0.598208	4.35	5	5	2.85	21	51	4	4	4	42	8	66	23	66	8	55	2	43	3	50	31	-5.69543	-3.66627	0.494118	-1.16762	-5.59919	-5.61845	2.18377	5.77506	138	-6.71166	155.333	-17.0096	129.333	-6.14018	192.667	-10.6677	382.667	1.65022	461.333	-9.03241
014	66	f	bilingual	early sequential (L1 Ital)	0.641673	0.641673	0.358327	0.358327	5	2.6	5	1.1	15	48	3	1	6	51	5	53	15	52	6	50	5	51	6	67	31	6.04281	0.570029	-2.72818	4.79227	2.10623	3.9316	-3.89244	7.38274	224.667	1.00469	125.333	-6.19248	164.667	-5.29014	258.667	0.400023	438.667	4.53439	456	0.539376
015	49	m	bilingual	simultaneous	0.125294	0.0818046	0.874706	0.918195	2.55	5	4	5	13	48.2	4	4	11	70	6	64	17	60	4	57	7	70	3	63	28	-7.36452	-0.395815	1.24505	1.37819	-3.05498	1.80677	0.994675	-1.06799	163.333	-3.69461	206.667	-2.99914	206.667	-1.45048	256.667	-14.5402	390	-4.51249	491.333	-2.196
016	53	f	bilingual	simultaneous	0.227227	0.0496257	0.772773	0.950374	3.55	5	4.75	5	14	51.8	4	4	0	30	0	30	0	30	0	30	0	31	0	33	27	-5.21808	-2.67862	0.339991	1.11546	-8.41246	-13.4764	5.59799	-1.28891	220	-2.03619	240.667	-6.54231	181.333	-2.91282	220	-9.39908	418.667	-5.06492	476	-16.44
017	53	f	bilingual	simultaneous	0.227227	0.0496257	0.772773	0.950374	3.55	5	4.75	5	15	45.3	4	4	8	58	6	58	11	43	8	55	5	51	1	41	28	-3.45292	2.66644	-1.19609	-0.656673	0.190931	-3.76076	-9.46774	-1.94195	248	-4.8634	208.667	-0.717981	221.333	-4.03784	220.667	-7.21645	447.333	-4.8542	462	-6.48257
018	62	m	bilingual	simultaneous	0.0892093	0	0.910791	1	2.75	5	0	5	9	26.7	4	4	1	41	7	68	17	57	6	55	0	39	0	38	15			-3.75736	-2.27492			-2.44869	2.11063	205.333	-5.08909			241.333	-5.65126			472.667	-0.414892
019	62	f	bilingual	simultaneous									15	45.3	4	4	6	48	6	56	11	40	16	70	7	60	2	45	17	-1.02513	1.58376	-2.37891	-2.27498	-1.81822	-2.43054	2.1881	-4.1355	152.667	-5.37041	188.667	-2.50364	242.667	-6.67991	120.667	-6.81459	416.667	-7.15793	405.333	-7.06365
020	62	f	bilingual	simultaneous	0.206073	0.0289931	0.793927	0.971007	0.35	5			15	40.1	4	3	4	41	3	41	13	44	6	47	7	60	1	40	15	-2.07005	-1.17352	3.33623	1.44639	-1.47137	-3.02303	-2.93392	-3.39502	220.667	-1.35647	272	-4.04649	134	-0.229735	255.333	-4.50155	444	-5.64125	409.333	-6.35204
021	73	m	bilingual	simultaneous	0.319733	0.0740942	0.680267	0.925906	4.3	5	0	5	10	39.2	4	4	5	44	4	46	10	38	5	43	4	47	5	56	19	-1.23806	4.20061	-1.96474	-1.63236	-6.2047	-0.582623	-1.88196	-6.38542	220	-4.25494	140.667	-2.11046	126.667	-6.78918	154.667	-4.9234	440.667	-10.6745	430.667	-3.99582
022	49	f	bilingual	simultaneous	0.499262	0.273251	0.500738	0.726749	4.2	5	4.2	4.95	11	44.2	4	2	11	68	6	58	17	55	12	65	7	62	7	70	29	-1.90099	1.7122		0.580572	-3.84346	2.8793		-5.77412	260.667	-3.76377	250.667	-2.01522			228.667	-3.5615	447.333	-9.75987	396	0.406904
023	49	f	bilingual	simultaneous	0.499262	0.273251	0.500738	0.726749	4.2	5	4.2	4.95	10	40.5	3	4	5	53	4	55	15	55	4	49	8	70	5	67	28	-3.68057	0.556224	-5.71006	-0.812286	-2.06549	-1.84931	-3.06339	2.07801	156	-3.80757	278	-3.82782	132.667	-7.99447	180.667	-7.5221	468	-2.17747	421.333	-4.92503
024	71	f	bilingual	simultaneous	0.314589	0.33394	0.685411	0.66606	0	5	3.95	4.75	23	54.1	4	4	6	65	2	54	11	56	6	61	5	70	6	70	29	-0.186496	-6.13085	1.59067	4.25358	0.27715	-4.46677	-0.399154	2.14815	246	1.1861	242	-9.7527	260.667	-2.70897	172.667	-2.16621	518	-3.72144	397.333	-7.79058
025	49	f	monolingual	monolingual	0	0	1	1					15	56.7	4	4	6	53	6	63	15	55	5	50	6	51	5	52		1.62996	-3.91618	-6.20151	1.72673	-0.443113	-12.3604	-7.11749	-6.38385	154.667	-3.34901	184.667	-8.18272	231.333	-11.6766	186.667	-2.724	438	-10.7281	369.333	-16.3945
026	56	m	monolingual	monolingual	0	0	1	1					11	41.6	4	2	6	53	6	63	11	43	7	58	8	62	7	60		-1.74356	-8.68871			-6.83777	-9.80717					207.333	-14.167			232	-4.45848			378.667	-13.3866
027	59	m	monolingual	monolingual	0	0	1	1					12	39.6	4	4	7	57	5	58	15	55	6	54	6	51	6	56		-2.88103	-2.51389	-0.229294	2.64292	-9.85346	-6.27886	-0.225619	-1.41927	120	-1.72132	166	-4.55401	190.667	-1.95414	262	-7.68508	362.667	-4.23064	449.333	-10.0144
028	60	m	monolingual	monolingual	0	0	1	1					19	55	4	4	4	36	2	35	14	51	7	55	5	44	4	39		-2.09501	-1.01785	0.0232157	-3.9725	2.50662	-2.75571	1.38336	-5.01581	278	-7.97016	180.667	-4.64834	274	-4.51823	225.333	-4.99826	414.667	-8.61921	416.667	-8.37081
029	61	m	monolingual	monolingual	0	0	1	1					14	44.5	4	4	8	57	4	47	14	51	5	48	6	50	8	62		0.600381	14.8039	-4.62214	2.43809	6.99633	22.4042	-6.90837	-9.71705	224	-0.785249	134	7.32137	240.667	-7.45302	197.333	-3.81687	495.333	-13.5435	366	18.0649
030	62	f	monolingual	monolingual	0	0	1	1					19	55	4	4	7	52	5	55	12	42	6	52	6	50	8	62		-7.34699	-6.86206	-2.39922	1.5247	-3.83107	-9.54701	-12.1698	0.249409	134	-1.56263	218	-11.1537	196	-5.30845	208.667	-10.8248	499.333	-3.25149	412.667	-11.7503
031	63	m	monolingual	monolingual	0	0	1	1					14	41.9	4	4	7	52	4	47	13	46	5	48	7	55	9	70		1.31383	4.16556	4.3066	1.83265	-2.62847	2.63737	5.20088	1.23346	150	-1.28321	225.333	-1.38981	152.667	0.839769	184.667	-5.97769	466.667	-3.17917	437.333	-1.74387
032	64	m	monolingual	monolingual	0	0	1	1					17	52	4	4	9	62	5	55	15	54	6	52	6	50	5	44		-5.0908	2.35658	-0.458172	-1.81803	-2.58716	-4.46093	-2.85559	-6.61904	277.333	-7.9401	264.667	-1.26346	200.667	-2.56087	218.667	-8.94466	404.667	-8.71034	429.333	-7.69987
033	65	f	monolingual	monolingual	0	0	1	1					17	52	4	4	7	52	3	40	11	39	5	48	7	55	9	70		3.4736	-3.83568	-13.0793	0.717686	1.42446	-3.44574	-17.6575	-2.9523	188.667	-1.85356	203.333	-10.0189	262	-20.9024	180.667	-1.63351	422	-8.88284	440	-9.64073
034	66	m	monolingual	monolingual	0	0	1	1					17	52	4	4	6	48	5	55	13	46	4	44	8	60	7	55		1.77398	-5.11984	-2.15062	-5.22477	-3.376	-4.17602	-4.55988	-7.11742	256.667	-8.53364	225.333	-8.46502	204.667	-4.35117	203.333	-0.901237	402.667	-10.7439	405.333	-7.57837
035	69	m	monolingual	monolingual	0	0	1	1					24	56.1	4	1	9	62	5	55	14	51	9	60	6	50	4	39		-2.63786	0.065483	-3.76727	-1.24111	-0.36833	1.33043	-3.00051	4.36338	125.333	-5.44836	120	-2.75985	247.333	-6.66193	202.667	-6.07007	420.667	1.32615	458.667	-3.08291
036	69	m	monolingual	monolingual	0	0	1	1					20	49.2	4	4	7	52	5	55	9	33	7	54	6	50	8	62		3.95014	3.33058	3.27161	-8.12	1.19018	-4.6374	6.30678	-6.40838	204.667	-11.7321	262.667	0.43713	169.333	0.21146	130.667	0.915926	409.333	-10.1502	373.333	-8.56552
037	71	f	monolingual	monolingual	0	0	1	1					19	48	4	4	6	48	5	55	14	51	8	57	6	50	7	55		2.51073	3.98601	0.123411	-0.905684	-1.43136	2.28105	-0.241152	-3.9854	228	-3.33449	184.667	-0.381466	210.667	-3.62089	167.333	-2.17331	419.333	-6.9808	441.333	-0.0426793
038	50	f	monolingual	monolingual	0	0	1	1					17	61.7	4	4	4	40	6	63	11	43	7	58	6	51	4	49		-0.400135	-0.590421	1.54821	-2.40239	0.321389	2.18514	0.553426	-6.71776	138	-6.52709	234.667	-1.92657	168	-0.969807	223.333	-1.96208	421.333	-8.98808	432.667	0.058726
039	56	f	monolingual	monolingual	0	0	1	1					18	60.8	4	2	7	57	5	58	13	50	7	58	11	70	8	67		-5.93768	2.3411	2.16183	1.64966	-4.99661	0.362172	0.186268	-5.4278	218	-3.65434	215.333	-1.01867	215.333	-0.64729	236.667	-8.46154	434	-8.56509	506	-4.78437
040	57	m	monolingual	monolingual	0	0	1	1					12	39.6	4	4	5	47	3	45	13	50	7	58	6	51	8	67		-3.56475	-1.24249	3.8061	1.72403	-3.55875	-1.81883	4.0268	-5.74073	208.667	-1.24207	220.667	-5.95043	242.667	-0.372999	260.667	-10.2606	426.667	-9.33241	414	-4.35777
[truncated: 95 more columns]
